# Supplementary material for: Tailoring of Multisource Deposition Conditions towards Required Chemical Composition of Thin Films
Source: Nanomaterials (Basel). 2022 May 27;12(11):1830. doi: 10.3390/nano12111830 (PMC9182166; doi:10.3390/nano12111830)
Supplement: Supplementary file 1 [file nanomaterials-12-01830-s001.zip]

Archive with 1 entries (1 files):
- nanomaterials-1712797-supplementary.pdf
